# Supplementary material for: Taxonomic notes on Babinskaiidae from the Cretaceous Burmese amber, with the description of a new species (Insecta, Neuroptera)
Source: Zookeys. 2018 Apr 4;(748):31–46. doi: 10.3897/zookeys.748.24198 (PMC5904421; doi:10.3897/zookeys.748.24198)
Supplement: XML Treatment for Parababinskaia [file zookeys.748.24198-treatment1.xml]

<!DOCTYPE tp:taxon-treatment
  PUBLIC "-//TaxonX//DTD Taxonomic Treatment Publishing DTD v0 20100105//EN" "tax-treatment-NSO.dtd">
<tp:taxon-treatment xmlns:tp="http://www.plazi.org/taxpub"><tp:treatment-meta><kwd-group><label>Taxon classification</label><kwd><named-content xmlns:xlink="http://www.w3.org/1999/xlink" content-type="kingdom">Animalia</named-content></kwd><kwd><named-content xmlns:xlink="http://www.w3.org/1999/xlink" content-type="order">Neuroptera</named-content></kwd><kwd><named-content xmlns:xlink="http://www.w3.org/1999/xlink" content-type="family">Babinskaiidae</named-content></kwd></kwd-group><mixed-citation publication-type="journal"><person-group><name><surname>Hu</surname><given-names>Jiahui</given-names></name><name><surname>Lu</surname><given-names>Xiumei</given-names></name><name><surname>Wang</surname><given-names>Bo</given-names></name><name><surname>Liu</surname><given-names>Xingyue</given-names></name></person-group><article-title>Taxonomic notes on <tp:taxon-name><tp:taxon-name-part taxon-name-part-type="family">Babinskaiidae</tp:taxon-name-part></tp:taxon-name> from the Cretaceous Burmese amber, with the description of a new species (<tp:taxon-name><tp:taxon-name-part taxon-name-part-type="class">Insecta</tp:taxon-name-part></tp:taxon-name>, <tp:taxon-name><tp:taxon-name-part taxon-name-part-type="order">Neuroptera</tp:taxon-name-part></tp:taxon-name>)</article-title><source>Zookeys</source><day>4</day><month>4</month><year>2018</year><volume>2018</volume><issue>748</issue><fpage>31</fpage><lpage>46</lpage><pub-id pub-id-type="doi">10.3897/zookeys.748.24198</pub-id></mixed-citation></tp:treatment-meta><tp:nomenclature><label>Genus</label><tp:taxon-name>
              <tp:taxon-name-part taxon-name-part-type="genus" reg="Parababinskaia">Parababinskaia</tp:taxon-name-part>
            </tp:taxon-name><tp:taxon-authority>Makarkin, Heads &amp; Wedmann, 2017</tp:taxon-authority><xref ref-type="fig" rid="F1">Figs 1</xref><xref ref-type="fig" rid="F2">, 2</xref><xref ref-type="fig" rid="F3">, 3</xref><xref ref-type="fig" rid="F4">, 4</xref><tp:nomenclature-citation-list><tp:nomenclature-citation><tp:taxon-name>
                  <tp:taxon-name-part taxon-name-part-type="genus" reg="Parababinskaia">Parababinskaia</tp:taxon-name-part>
                </tp:taxon-name><comment>Makarkin, Heads &amp; Wedmann, 2017: 153. Type species: <tp:taxon-name><tp:taxon-name-part taxon-name-part-type="genus" reg="Parababinskaia">Parababinskaia</tp:taxon-name-part> <tp:taxon-name-part taxon-name-part-type="species" reg="elegans">elegans</tp:taxon-name-part></tp:taxon-name> Makarkin, Heads &amp; Wedmann, 2017: 153 (original designation).</comment></tp:nomenclature-citation></tp:nomenclature-citation-list></tp:nomenclature><tp:treatment-sec sec-type="Revised diagnosis" id="SECID0EGPAC"><title>Revised diagnosis.</title><p>Forewing: Narrowly elongate, slightly broadened distally, with four or five presectorial cross veins. <abbrev xmlns:xlink="http://www.w3.org/1999/xlink" xlink:title="radius posterior" id="ABBRID0EMPAC" xlink:type="simple">RP</abbrev>+<abbrev xmlns:xlink="http://www.w3.org/1999/xlink" xlink:title="media anterior" id="ABBRID0EQPAC" xlink:type="simple">MA</abbrev> originating proximal of the termination of <abbrev xmlns:xlink="http://www.w3.org/1999/xlink" xlink:title="cubitus posterior" id="ABBRID0EUPAC" xlink:type="simple">CuP</abbrev>, <abbrev xmlns:xlink="http://www.w3.org/1999/xlink" xlink:title="radius posterior" id="ABBRID0EYPAC" xlink:type="simple">RP</abbrev> with five branches, most of which are simple. Six cross veins present between <abbrev xmlns:xlink="http://www.w3.org/1999/xlink" xlink:title="radius anterior" id="ABBRID0E3PAC" xlink:type="simple">RA</abbrev> and <abbrev xmlns:xlink="http://www.w3.org/1999/xlink" xlink:title="radius posterior" id="ABBRID0EBAAE" xlink:type="simple">RP</abbrev>. <abbrev xmlns:xlink="http://www.w3.org/1999/xlink" xlink:title="media posterior" id="ABBRID0EFAAE" xlink:type="simple">MP</abbrev> pectinately branched about at distal 1/5. <abbrev xmlns:xlink="http://www.w3.org/1999/xlink" xlink:title="cubitus anterior" id="ABBRID0EJAAE" xlink:type="simple">CuA</abbrev> pectinately branched. A1 bifurcated. A2 and A3 present, and not fused with each other. A short outer gradate series of cross veins present. Hind wing: Slightly narrower than forewing. Three or four presectorial cross veins present. <abbrev xmlns:xlink="http://www.w3.org/1999/xlink" xlink:title="radius posterior" id="ABBRID0ENAAE" xlink:type="simple">RP</abbrev>+<abbrev xmlns:xlink="http://www.w3.org/1999/xlink" xlink:title="media anterior" id="ABBRID0ERAAE" xlink:type="simple">MA</abbrev> originating almost at same level with termination of <abbrev xmlns:xlink="http://www.w3.org/1999/xlink" xlink:title="cubitus anterior" id="ABBRID0EVAAE" xlink:type="simple">CuA</abbrev>. <abbrev xmlns:xlink="http://www.w3.org/1999/xlink" xlink:title="radius posterior" id="ABBRID0EZAAE" xlink:type="simple">RP</abbrev> with four or five branches, posterior three branches of which are simple. Four to seven cross veins present between <abbrev xmlns:xlink="http://www.w3.org/1999/xlink" xlink:title="radius anterior" id="ABBRID0E4AAE" xlink:type="simple">RA</abbrev> and <abbrev xmlns:xlink="http://www.w3.org/1999/xlink" xlink:title="radius posterior" id="ABBRID0EBBAE" xlink:type="simple">RP</abbrev>. MP1 pectinately branched approx. at distal 1/5. MP2 pectinately branched nearly at its midpoint. <abbrev xmlns:xlink="http://www.w3.org/1999/xlink" xlink:title="cubitus posterior" id="ABBRID0EFBAE" xlink:type="simple">CuP</abbrev> and A1 proximally fused. A2 present. Female abdominal segment VI without projections on sternum.</p></tp:treatment-sec><tp:treatment-sec><!--Section generated to contain objects referenced in tp:taxon-treatment.--><fig id="F1" position="float" orientation="portrait"><label>Figure 1.</label><caption><p>
                  <italic><tp:taxon-name><tp:taxon-name-part taxon-name-part-type="genus" reg="Parababinskaia">Parababinskaia</tp:taxon-name-part> <tp:taxon-name-part taxon-name-part-type="species" reg="makarkini">makarkini</tp:taxon-name-part></tp:taxon-name></italic> sp. n., holotype male. <bold>A</bold> Habitus photograph, dorsal view <bold>B</bold> Photograph of left wing base <bold>C</bold> Photograph of head, ventral view <bold>D</bold> Photograph of tarsus. Scale bars: 1.0 mm.</p></caption><graphic xmlns:xlink="http://www.w3.org/1999/xlink" xlink:href="zookeys-748-031-g001.jpg" position="float" orientation="portrait" xlink:type="simple" id="oo_194849.jpg"/></fig><fig id="F2" position="float" orientation="portrait"><label>Figure 2.</label><caption><p>
                  <italic><tp:taxon-name><tp:taxon-name-part taxon-name-part-type="genus" reg="Parababinskaia">Parababinskaia</tp:taxon-name-part> <tp:taxon-name-part taxon-name-part-type="species" reg="makarkini">makarkini</tp:taxon-name-part></tp:taxon-name></italic> sp. n., paratype female. <bold>A</bold> Habitus photograph, dorsal view <bold>B</bold> Photograph of left hind wing base, dorsal view <bold>C</bold> Photograph of tarsus <bold>D</bold> Photograph of female genitalia, dorsal view <bold>E</bold>. Photograph of female genitalia, ventral view. Abbreviations: T: tergum; S: sternum; c: callus cercus; e: ectoproct; gx: gonocoxite. Scale bars: 1.0 mm.</p></caption><graphic xmlns:xlink="http://www.w3.org/1999/xlink" xlink:href="zookeys-748-031-g002.jpg" position="float" orientation="portrait" xlink:type="simple" id="oo_194850.jpg"/></fig><fig id="F3" position="float" orientation="portrait"><label>Figure 3.</label><caption><p>Wing venation of <italic><tp:taxon-name><tp:taxon-name-part taxon-name-part-type="genus" reg="Parababinskaia">Parababinskaia</tp:taxon-name-part> <tp:taxon-name-part taxon-name-part-type="species" reg="makarkini">makarkini</tp:taxon-name-part></tp:taxon-name></italic> sp. n., male. <bold>A</bold> Line drawing of right forewing <bold>B</bold> Line drawing of right hind wing <bold>C</bold> Line drawing of left forewing <bold>D</bold> Line drawing of left hind wing <bold>E</bold> Basal part of left hind wing. Scale bars: 1.0 mm.</p></caption><graphic xmlns:xlink="http://www.w3.org/1999/xlink" xlink:href="zookeys-748-031-g003.jpg" position="float" orientation="portrait" xlink:type="simple" id="oo_194851.jpg"/></fig><fig id="F4" position="float" orientation="portrait"><label>Figure 4.</label><caption><p>Genitalia of <italic><tp:taxon-name><tp:taxon-name-part taxon-name-part-type="genus" reg="Parababinskaia">Parababinskaia</tp:taxon-name-part> <tp:taxon-name-part taxon-name-part-type="species" reg="makarkini">makarkini</tp:taxon-name-part></tp:taxon-name></italic> sp. n., male. <bold>A</bold> Photograph of genitalia, lateral view <bold>B</bold> Drawing of genitalia, lateral view <bold>C</bold> Photograph of genitalia, ventral view <bold>D</bold> Drawing of genitalia, ventral view. Abbreviations: T: tergum; S: sternum; c: callus cercus; e: ectoproct; gx: gonocoxite. Scale bars: 1.0 mm.</p></caption><graphic xmlns:xlink="http://www.w3.org/1999/xlink" xlink:href="zookeys-748-031-g004.jpg" position="float" orientation="portrait" xlink:type="simple" id="oo_194852.jpg"/></fig></tp:treatment-sec></tp:taxon-treatment>
