# Supplementary material for: Taxonomic notes on Babinskaiidae from the Cretaceous Burmese amber, with the description of a new species (Insecta, Neuroptera)
Source: Zookeys. 2018 Apr 4;(748):31–46. doi: 10.3897/zookeys.748.24198 (PMC5904421; doi:10.3897/zookeys.748.24198)
Supplement: XML Treatment for Parababinskaia makarkini [file zookeys.748.24198-treatment2.xml]

<!DOCTYPE tp:taxon-treatment
  PUBLIC "-//TaxonX//DTD Taxonomic Treatment Publishing DTD v0 20100105//EN" "tax-treatment-NSO.dtd">
<tp:taxon-treatment xmlns:tp="http://www.plazi.org/taxpub"><tp:treatment-meta><kwd-group><label>Taxon classification</label><kwd><named-content xmlns:xlink="http://www.w3.org/1999/xlink" content-type="kingdom">Animalia</named-content></kwd><kwd><named-content xmlns:xlink="http://www.w3.org/1999/xlink" content-type="order">Neuroptera</named-content></kwd><kwd><named-content xmlns:xlink="http://www.w3.org/1999/xlink" content-type="family">Babinskaiidae</named-content></kwd></kwd-group><mixed-citation publication-type="journal"><person-group><name><surname>Hu</surname><given-names>Jiahui</given-names></name><name><surname>Lu</surname><given-names>Xiumei</given-names></name><name><surname>Wang</surname><given-names>Bo</given-names></name><name><surname>Liu</surname><given-names>Xingyue</given-names></name></person-group><article-title>Taxonomic notes on <tp:taxon-name><tp:taxon-name-part taxon-name-part-type="family">Babinskaiidae</tp:taxon-name-part></tp:taxon-name> from the Cretaceous Burmese amber, with the description of a new species (<tp:taxon-name><tp:taxon-name-part taxon-name-part-type="class">Insecta</tp:taxon-name-part></tp:taxon-name>, <tp:taxon-name><tp:taxon-name-part taxon-name-part-type="order">Neuroptera</tp:taxon-name-part></tp:taxon-name>)</article-title><source>Zookeys</source><day>4</day><month>4</month><year>2018</year><volume>2018</volume><issue>748</issue><fpage>31</fpage><lpage>46</lpage><pub-id pub-id-type="doi">10.3897/zookeys.748.24198</pub-id></mixed-citation></tp:treatment-meta><tp:nomenclature><tp:taxon-name>
              <tp:taxon-name-part taxon-name-part-type="genus" reg="Parababinskaia">Parababinskaia</tp:taxon-name-part>
              <tp:taxon-name-part taxon-name-part-type="species" reg="makarkini">makarkini</tp:taxon-name-part>
              <object-id xmlns:xlink="http://www.w3.org/1999/xlink" content-type="zoobank" xlink:type="simple">http://zoobank.org/4B1E6677-C7E3-4ADC-968F-AE3988A8CC10</object-id>
            </tp:taxon-name><tp:taxon-status xmlns:xlink="http://www.w3.org/1999/xlink" xlink:type="simple">sp. n.</tp:taxon-status><xref ref-type="fig" rid="F1">Figs 1</xref><xref ref-type="fig" rid="F2">, 2</xref><xref ref-type="fig" rid="F3">, 3</xref><xref ref-type="fig" rid="F4">, 4</xref></tp:nomenclature><tp:treatment-sec sec-type="diagnosis" id="SECID0EBDAE"><title>Diagnosis.</title><p>Many <abbrev xmlns:xlink="http://www.w3.org/1999/xlink" xlink:title="cubitus anterior" id="ABBRID0EHDAE" xlink:type="simple">CuA</abbrev> branches in forewing bearing small marginal fork. Hind wing with four or five cross veins between <abbrev xmlns:xlink="http://www.w3.org/1999/xlink" xlink:title="radius anterior" id="ABBRID0ELDAE" xlink:type="simple">RA</abbrev> and <abbrev xmlns:xlink="http://www.w3.org/1999/xlink" xlink:title="radius posterior" id="ABBRID0EPDAE" xlink:type="simple">RP</abbrev>, and with eight branches of MP2.</p></tp:treatment-sec><tp:treatment-sec sec-type="description" id="SECID0ETDAE"><title>Description.</title><p>
              <bold><italic>Male</italic></bold> (Fig. <xref ref-type="fig" rid="F1">1A</xref>). <italic>Body</italic> length 11.20 mm; head 0.90 mm long and 1.70 mm wide; antenna length 6.34 mm; forewing 11.11 mm long and 2.90 mm wide; hind wing 9.37 mm long and 2.52 mm wide. Abdomen length 7.64 mm.</p><p>
              <italic>Head</italic> with vertex with a pair of domed regions (Fig. <xref ref-type="fig" rid="F1">1C</xref>). Compound eyes large, semi-globular. Antenna filiform, with dense short setae; scape much wider and longer than pedicel; flagellum with 49 flagellomeres, each flagellomere much longer but narrower than pedicel.</p><fig id="F1" position="float" orientation="portrait"><label>Figure 1.</label><caption><p>
                  <italic><tp:taxon-name><tp:taxon-name-part taxon-name-part-type="genus" reg="Parababinskaia">Parababinskaia</tp:taxon-name-part> <tp:taxon-name-part taxon-name-part-type="species" reg="makarkini">makarkini</tp:taxon-name-part></tp:taxon-name></italic> sp. n., holotype male. <bold>A</bold> Habitus photograph, dorsal view <bold>B</bold> Photograph of left wing base <bold>C</bold> Photograph of head, ventral view <bold>D</bold> Photograph of tarsus. Scale bars: 1.0 mm.</p></caption><graphic xmlns:xlink="http://www.w3.org/1999/xlink" xlink:href="zookeys-748-031-g001.jpg" position="float" orientation="portrait" xlink:type="simple" id="oo_194849.jpg"/></fig><p>
              <italic>Prothorax</italic> slightly longer but much narrower than head, laterally with some long hairs. Meso- and metathorax robust. Wings in general narrowly elongated, transparent, and immaculate.</p><p>
              <italic>Forewing</italic> with single trichosors between veins along distal margin; multiple trichosors (up to seven) between veins along costal and posterior margins. Costal space about three times as wide as subcostal space, but much narrower than radial space, with 18 simple veinlets on proximal 3/4 and 16 marginally forked, more inclined veinlets on distal 1/4; only one subcostal cross vein (1scp-r) present near the wing base. Four presectorial cross veins present. Origin of <abbrev xmlns:xlink="http://www.w3.org/1999/xlink" xlink:title="radius posterior" id="ABBRID0EUFAE" xlink:type="simple">RP</abbrev>+<abbrev xmlns:xlink="http://www.w3.org/1999/xlink" xlink:title="media anterior" id="ABBRID0EYFAE" xlink:type="simple">MA</abbrev> slightly proximad termination of <abbrev xmlns:xlink="http://www.w3.org/1999/xlink" xlink:title="cubitus posterior" id="ABBRID0E3FAE" xlink:type="simple">CuP</abbrev>. <abbrev xmlns:xlink="http://www.w3.org/1999/xlink" xlink:title="media anterior" id="ABBRID0EAGAE" xlink:type="simple">MA</abbrev> diverging from <abbrev xmlns:xlink="http://www.w3.org/1999/xlink" xlink:title="radius posterior" id="ABBRID0EEGAE" xlink:type="simple">RP</abbrev> much distad separating point of <abbrev xmlns:xlink="http://www.w3.org/1999/xlink" xlink:title="radius anterior" id="ABBRID0EIGAE" xlink:type="simple">RA</abbrev> and <abbrev xmlns:xlink="http://www.w3.org/1999/xlink" xlink:title="radius posterior" id="ABBRID0EMGAE" xlink:type="simple">RP</abbrev>+<abbrev xmlns:xlink="http://www.w3.org/1999/xlink" xlink:title="media anterior" id="ABBRID0EQGAE" xlink:type="simple">MA</abbrev>; <abbrev xmlns:xlink="http://www.w3.org/1999/xlink" xlink:title="radius posterior" id="ABBRID0EUGAE" xlink:type="simple">RP</abbrev> with five branches, and only anterior-most one bearing a small marginal fork. Six cross veins present in radial space. <abbrev xmlns:xlink="http://www.w3.org/1999/xlink" xlink:title="media anterior" id="ABBRID0EYGAE" xlink:type="simple">MA</abbrev> with a small marginal fork. <abbrev xmlns:xlink="http://www.w3.org/1999/xlink" xlink:title="media posterior" id="ABBRID0E3GAE" xlink:type="simple">MP</abbrev> long and straight, pectinately branched about at its distal 1/5, and all branches with a small marginal fork. A short outer gradate series cross veins present. Eleven crossveins present between <abbrev xmlns:xlink="http://www.w3.org/1999/xlink" xlink:title="media posterior" id="ABBRID0EAHAE" xlink:type="simple">MP</abbrev> and <abbrev xmlns:xlink="http://www.w3.org/1999/xlink" xlink:title="cubitus anterior" id="ABBRID0EEHAE" xlink:type="simple">CuA</abbrev>. <abbrev xmlns:xlink="http://www.w3.org/1999/xlink" xlink:title="cubitus anterior" id="ABBRID0EIHAE" xlink:type="simple">CuA</abbrev> and <abbrev xmlns:xlink="http://www.w3.org/1999/xlink" xlink:title="cubitus posterior" id="ABBRID0EMHAE" xlink:type="simple">CuP</abbrev> diverging near wing base. <abbrev xmlns:xlink="http://www.w3.org/1999/xlink" xlink:title="cubitus anterior" id="ABBRID0EQHAE" xlink:type="simple">CuA</abbrev> pectinately branched and slightly zig-zagged distally, with eight branches, most of which bear a small marginal fork. <abbrev xmlns:xlink="http://www.w3.org/1999/xlink" xlink:title="cubitus posterior" id="ABBRID0EUHAE" xlink:type="simple">CuP</abbrev> pectinately branched, with six simple branches. Eight cua-cup cross veins present. A1 distally bifurcated. Two cup-a1 cross veins present. A2 and A3 short and simple, not fused with each other.</p><p>
              <italic>Hind wing</italic>: Slightly narrower than forewing. Trichosors as in forewing. Costal space nearly two times as wide as subcostal space, with 14 simple veinlets on proximal 3/4 while with 14 marginally forked veinlets on distal 1/4. Subcostal crossvein absent. Three or four presectorial crossveins present. <abbrev xmlns:xlink="http://www.w3.org/1999/xlink" xlink:title="radius posterior" id="ABBRID0E3HAE" xlink:type="simple">RP</abbrev>+<abbrev xmlns:xlink="http://www.w3.org/1999/xlink" xlink:title="media anterior" id="ABBRID0EAIAE" xlink:type="simple">MA</abbrev> originating nearly at same level of termination of <abbrev xmlns:xlink="http://www.w3.org/1999/xlink" xlink:title="cubitus anterior" id="ABBRID0EEIAE" xlink:type="simple">CuA</abbrev>. Four crossveins present in radial space. MP1 and MP2 diverging near wing base; MP1 straight and long, pectinately branched approx. at its distal 1/5, and all branches bearing a small marginal fork; MP2 slightly zig-zagged distally, with eight pectinate branches (anterior three of them with a small marginal fork). Eight or nine intermedia cross veins present. <abbrev xmlns:xlink="http://www.w3.org/1999/xlink" xlink:title="cubitus anterior" id="ABBRID0EIIAE" xlink:type="simple">CuA</abbrev> short, with five simple branches. <abbrev xmlns:xlink="http://www.w3.org/1999/xlink" xlink:title="cubitus posterior" id="ABBRID0EMIAE" xlink:type="simple">CuP</abbrev> and A1 proximally fused, <abbrev xmlns:xlink="http://www.w3.org/1999/xlink" xlink:title="cubitus anterior" id="ABBRID0EQIAE" xlink:type="simple">CuA</abbrev> distally strongly zig-zagged. A2 present, short and simple, slightly curved posteriad (Fig. <xref ref-type="fig" rid="F1">1B</xref>). An oblique a1-a2 crossvein present. Jugal lobe present.</p><p>
              <italic>Legs</italic> slender, with dense short setae; specialised setae absent (Figs <xref ref-type="fig" rid="F1">1D</xref>, <xref ref-type="fig" rid="F2">2C</xref>). Tarsus 5-segmented; tarsomere I slender, slightly longer than each of the rest tarsomeres; tarsomeres II-IV slightly wider than tarsomere I and feebly tapering on distal-lateral corners; tarsomere V ovoid. Pretarsal claws equal in length and shape, shorter than tarsomere V, without additional teeth. Arolium present, slightly shorter than pretarsal claw.</p><p>
              <italic>Abdomen</italic> slenderly elongate, with segments IV–VI slightly broadened.</p><p>
              <italic>Male genitalia</italic> (Fig. <xref ref-type="fig" rid="F4">4A–D</xref>): Tergum IX short; sternum IX invisible, probably rather small. Ectoprocts paired, broadly ovoid, with large callus cerci. A seemingly paired, darkly coloured (probably strongly sclerotised) sclerites (putative gonocoxite IX) present beneath ectoprocts and extending well beyond tergum IX.</p><!--PageBreak--><p>
              <bold><italic>Female</italic></bold> (Fig. <xref ref-type="fig" rid="F2">2A</xref>). <italic>Body</italic> length 10.68 mm; head 0.86 mm long and 1.32 mm wide; antenna length 8.55 mm; left forewing 13.05 mm long and 2.85 mm wide; left hind wing 10.37 mm long and 2.27 mm wide; right forewing (probably distorted) 10.09 mm long and 3.51 mm wide; right hind wing (probably distorted) 9.42 mm long and 2.75 mm wide; abdomen 7.14 mm long.</p><fig id="F2" position="float" orientation="portrait"><label>Figure 2.</label><caption><p>
                  <italic><tp:taxon-name><tp:taxon-name-part taxon-name-part-type="genus" reg="Parababinskaia">Parababinskaia</tp:taxon-name-part> <tp:taxon-name-part taxon-name-part-type="species" reg="makarkini">makarkini</tp:taxon-name-part></tp:taxon-name></italic> sp. n., paratype female. <bold>A</bold> Habitus photograph, dorsal view <bold>B</bold> Photograph of left hind wing base, dorsal view <bold>C</bold> Photograph of tarsus <bold>D</bold> Photograph of female genitalia, dorsal view <bold>E</bold>. Photograph of female genitalia, ventral view. Abbreviations: T: tergum; S: sternum; c: callus cercus; e: ectoproct; gx: gonocoxite. Scale bars: 1.0 mm.</p></caption><graphic xmlns:xlink="http://www.w3.org/1999/xlink" xlink:href="zookeys-748-031-g002.jpg" position="float" orientation="portrait" xlink:type="simple" id="oo_194850.jpg"/></fig><fig id="F3" position="float" orientation="portrait"><label>Figure 3.</label><caption><p>Wing venation of <italic><tp:taxon-name><tp:taxon-name-part taxon-name-part-type="genus" reg="Parababinskaia">Parababinskaia</tp:taxon-name-part> <tp:taxon-name-part taxon-name-part-type="species" reg="makarkini">makarkini</tp:taxon-name-part></tp:taxon-name></italic> sp. n., male. <bold>A</bold> Line drawing of right forewing <bold>B</bold> Line drawing of right hind wing <bold>C</bold> Line drawing of left forewing <bold>D</bold> Line drawing of left hind wing <bold>E</bold> Basal part of left hind wing. Scale bars: 1.0 mm.</p></caption><graphic xmlns:xlink="http://www.w3.org/1999/xlink" xlink:href="zookeys-748-031-g003.jpg" position="float" orientation="portrait" xlink:type="simple" id="oo_194851.jpg"/></fig><fig id="F4" position="float" orientation="portrait"><label>Figure 4.</label><caption><p>Genitalia of <italic><tp:taxon-name><tp:taxon-name-part taxon-name-part-type="genus" reg="Parababinskaia">Parababinskaia</tp:taxon-name-part> <tp:taxon-name-part taxon-name-part-type="species" reg="makarkini">makarkini</tp:taxon-name-part></tp:taxon-name></italic> sp. n., male. <bold>A</bold> Photograph of genitalia, lateral view <bold>B</bold> Drawing of genitalia, lateral view <bold>C</bold> Photograph of genitalia, ventral view <bold>D</bold> Drawing of genitalia, ventral view. Abbreviations: T: tergum; S: sternum; c: callus cercus; e: ectoproct; gx: gonocoxite. Scale bars: 1.0 mm.</p></caption><graphic xmlns:xlink="http://www.w3.org/1999/xlink" xlink:href="zookeys-748-031-g004.jpg" position="float" orientation="portrait" xlink:type="simple" id="oo_194852.jpg"/></fig><p>External morphology of female almost same as male. Antenna slightly longer, with 59 flagellomeres.</p><p>
              <italic>Forewing</italic>: Five presectorial cross veins present. <abbrev xmlns:xlink="http://www.w3.org/1999/xlink" xlink:title="media posterior" id="ABBRID0EHNAE" xlink:type="simple">MP</abbrev> with six pectinate branches, almost all bearing marginal fork. Fourteen cross veins present between <abbrev xmlns:xlink="http://www.w3.org/1999/xlink" xlink:title="media posterior" id="ABBRID0ELNAE" xlink:type="simple">MP</abbrev> and <abbrev xmlns:xlink="http://www.w3.org/1999/xlink" xlink:title="cubitus anterior" id="ABBRID0EPNAE" xlink:type="simple">CuA</abbrev>. Six cua-cup crossveins present. Only one cup-a1 cross vein present.</p><p>
              <italic>Hind wing</italic>: Four presectorial cross veins present. Five cross veins present on radial space. <abbrev xmlns:xlink="http://www.w3.org/1999/xlink" xlink:title="radius posterior" id="ABBRID0EXNAE" xlink:type="simple">RP</abbrev> with four branches. MP1 with ten pectinate branches; MP2 with nine simple branches; seven cross veins present between MP1 and MP2. <abbrev xmlns:xlink="http://www.w3.org/1999/xlink" xlink:title="cubitus anterior" id="ABBRID0E2NAE" xlink:type="simple">CuA</abbrev> with six simple branches. A2 present (Fig. <xref ref-type="fig" rid="F2">2B</xref>).</p><p>
              <italic>Abdomen</italic> slender and elongated, with segments V–VII slightly broadened. Segment VI nearly rectangular, posteriorly without specialised projections.</p><p>
              <italic>Female genitalia</italic> (Fig. <xref ref-type="fig" rid="F2">2D–E</xref>): Tergum VIII broad, nearly rectangular in dorsal view, subtriangular in lateral view. Tergum IX arcuate in dorsal view, notably smaller than tergum VIII. A pair of putative gonocoxite IX present. Ectoprocts paired, cone-like, each with a short and slender projection posteriad. Callus cerci present, large.</p></tp:treatment-sec><tp:treatment-sec sec-type="type material" id="SECID0EPOAE"><title>Type material.</title><p>Holotype: NIGP197965: Amber piece preserving a nearly complete male of <italic><tp:taxon-name><tp:taxon-name-part taxon-name-part-type="genus" reg="Parababinskaia">Parababinskaia</tp:taxon-name-part> <tp:taxon-name-part taxon-name-part-type="species" reg="makarkini">makarkini</tp:taxon-name-part></tp:taxon-name></italic> sp. n., it is polished in the form of arched pentagon cabochon, clear and transparent, with length × width about 24.18 × 21.44 mm, height 7.76 mm. Paratype: <abbrev xmlns:xlink="http://www.w3.org/1999/xlink" content-type="institution" xlink:title="Century Amber Museum" id="ABBRID0EDPAE" xlink:type="simple">CAM</abbrev> BA-0012: amber piece preserving a complete female of <italic><tp:taxon-name><tp:taxon-name-part taxon-name-part-type="genus" reg="Parababinskaia">P.</tp:taxon-name-part> <tp:taxon-name-part taxon-name-part-type="species" reg="makarkini">makarkini</tp:taxon-name-part></tp:taxon-name></italic> sp. n. and a coleopteran larva, it is polished in the form of flattened rectangular cabochon, clear and transparent, with length × width about 3.66 × 23.92 mm, height 6.95 mm.</p></tp:treatment-sec><tp:treatment-sec sec-type="etymology" id="SECID0ETPAE"><title>Etymology.</title><p>The new species is dedicated to Dr. Vladimir N. Makarkin for his great contributions on the taxonomy of fossil lacewings.</p></tp:treatment-sec><tp:treatment-sec sec-type="remarks" id="SECID0EYPAE"><title>Remarks.</title><p>The new species is placed in <italic><tp:taxon-name><tp:taxon-name-part taxon-name-part-type="genus" reg="Parababinskaia">Parababinskaia</tp:taxon-name-part></tp:taxon-name></italic> based on the similar number of presectorial crossveins (four or five in the forewing, and three or four in the hind wing), the presence of hind wing outer gradate series of crossveins, and the similar configuration of hind wing <abbrev xmlns:xlink="http://www.w3.org/1999/xlink" xlink:title="cubitus posterior" id="ABBRID0EFQAE" xlink:type="simple">CuP</abbrev>, in comparison with the type species of <italic><tp:taxon-name><tp:taxon-name-part taxon-name-part-type="genus" reg="Parababinskaia">Parababinskaia</tp:taxon-name-part></tp:taxon-name></italic>, i.e., <italic><tp:taxon-name><tp:taxon-name-part taxon-name-part-type="genus" reg="Parababinskaia">P.</tp:taxon-name-part> <tp:taxon-name-part taxon-name-part-type="species" reg="elegans">elegans</tp:taxon-name-part></tp:taxon-name></italic>. However, the new species can be distinguished from <italic><tp:taxon-name><tp:taxon-name-part taxon-name-part-type="genus" reg="Parababinskaia">P.</tp:taxon-name-part> <tp:taxon-name-part taxon-name-part-type="species" reg="elegans">elegans</tp:taxon-name-part></tp:taxon-name></italic> by the forewing <abbrev xmlns:xlink="http://www.w3.org/1999/xlink" xlink:title="cubitus anterior" id="ABBRID0EGRAE" xlink:type="simple">CuA</abbrev> with most branches marginally forked (most branches of forewing <abbrev xmlns:xlink="http://www.w3.org/1999/xlink" xlink:title="cubitus anterior" id="ABBRID0EKRAE" xlink:type="simple">CuA</abbrev> simple in <italic><tp:taxon-name><tp:taxon-name-part taxon-name-part-type="genus" reg="Parababinskaia">P.</tp:taxon-name-part> <tp:taxon-name-part taxon-name-part-type="species" reg="elegans">elegans</tp:taxon-name-part></tp:taxon-name></italic>), the presence of four or five hind wing radial cross veins (six or seven in <italic><tp:taxon-name><tp:taxon-name-part taxon-name-part-type="genus" reg="Parababinskaia">P.</tp:taxon-name-part> <tp:taxon-name-part taxon-name-part-type="species" reg="elegans">elegans</tp:taxon-name-part></tp:taxon-name></italic>), and the presence of eight branches of hind wing MP2 (11 or 12 in <italic><tp:taxon-name><tp:taxon-name-part taxon-name-part-type="genus" reg="Parababinskaia">P.</tp:taxon-name-part> <tp:taxon-name-part taxon-name-part-type="species" reg="elegans">elegans</tp:taxon-name-part></tp:taxon-name></italic>). The new species apparently differs from the other Burmese amber babinskaiids by the bifurcated forewing A1.</p><p>The association between the male and female of the new species is based on the similar body size, the generally same wing venation, and the similar tarsi, with tarsomeres II–IV feebly tapering on distal-lateral corners.</p><!--PageBreak--></tp:treatment-sec></tp:taxon-treatment>
