# Supplementary material for: Taxonomic notes on Babinskaiidae from the Cretaceous Burmese amber, with the description of a new species (Insecta, Neuroptera)
Source: Zookeys. 2018 Apr 4;(748):31–46. doi: 10.3897/zookeys.748.24198 (PMC5904421; doi:10.3897/zookeys.748.24198)
Supplement: XML Treatment for Electrobabinskaia [file zookeys.748.24198-treatment3.xml]

<!DOCTYPE tp:taxon-treatment
  PUBLIC "-//TaxonX//DTD Taxonomic Treatment Publishing DTD v0 20100105//EN" "tax-treatment-NSO.dtd">
<tp:taxon-treatment xmlns:tp="http://www.plazi.org/taxpub"><tp:treatment-meta><kwd-group><label>Taxon classification</label><kwd><named-content xmlns:xlink="http://www.w3.org/1999/xlink" content-type="kingdom">Animalia</named-content></kwd><kwd><named-content xmlns:xlink="http://www.w3.org/1999/xlink" content-type="order">Neuroptera</named-content></kwd><kwd><named-content xmlns:xlink="http://www.w3.org/1999/xlink" content-type="family">Babinskaiidae</named-content></kwd></kwd-group><mixed-citation publication-type="journal"><person-group><name><surname>Hu</surname><given-names>Jiahui</given-names></name><name><surname>Lu</surname><given-names>Xiumei</given-names></name><name><surname>Wang</surname><given-names>Bo</given-names></name><name><surname>Liu</surname><given-names>Xingyue</given-names></name></person-group><article-title>Taxonomic notes on <tp:taxon-name><tp:taxon-name-part taxon-name-part-type="family">Babinskaiidae</tp:taxon-name-part></tp:taxon-name> from the Cretaceous Burmese amber, with the description of a new species (<tp:taxon-name><tp:taxon-name-part taxon-name-part-type="class">Insecta</tp:taxon-name-part></tp:taxon-name>, <tp:taxon-name><tp:taxon-name-part taxon-name-part-type="order">Neuroptera</tp:taxon-name-part></tp:taxon-name>)</article-title><source>Zookeys</source><day>4</day><month>4</month><year>2018</year><volume>2018</volume><issue>748</issue><fpage>31</fpage><lpage>46</lpage><pub-id pub-id-type="doi">10.3897/zookeys.748.24198</pub-id></mixed-citation></tp:treatment-meta><tp:nomenclature><label>Genus</label><tp:taxon-name>
              <tp:taxon-name-part taxon-name-part-type="genus" reg="Electrobabinskaia">Electrobabinskaia</tp:taxon-name-part>
            </tp:taxon-name><tp:taxon-authority>Lu, Zhang &amp; Liu, 2017</tp:taxon-authority><xref ref-type="fig" rid="F5">Figs 5</xref><xref ref-type="fig" rid="F6">, 6</xref><!--PageBreak--><tp:nomenclature-citation-list><tp:nomenclature-citation><tp:taxon-name>
                  <tp:taxon-name-part taxon-name-part-type="genus" reg="Electrobabinskaia">Electrobabinskaia</tp:taxon-name-part>
                </tp:taxon-name><comment>Lu, Zhang &amp; Liu, 2017: 20 Type species: <tp:taxon-name><tp:taxon-name-part taxon-name-part-type="genus" reg="Electrobabinskaia">Electrobabinskaia</tp:taxon-name-part> <tp:taxon-name-part taxon-name-part-type="species" reg="burmana">burmana</tp:taxon-name-part></tp:taxon-name> Lu, Zhang &amp; Liu, 2017: 20 (original designation).</comment></tp:nomenclature-citation></tp:nomenclature-citation-list></tp:nomenclature><tp:treatment-sec sec-type="Revised diagnosis" id="SECID0EQUAE"><title>Revised diagnosis.</title><p>Forewing: <abbrev xmlns:xlink="http://www.w3.org/1999/xlink" xlink:title="radius posterior" id="ABBRID0EWUAE" xlink:type="simple">RP</abbrev>+<abbrev xmlns:xlink="http://www.w3.org/1999/xlink" xlink:title="media anterior" id="ABBRID0E1UAE" xlink:type="simple">MA</abbrev> originated from R nearly at proximal 1/3 of wing. Five presectorial crossveins present. <abbrev xmlns:xlink="http://www.w3.org/1999/xlink" xlink:title="radius posterior" id="ABBRID0E5UAE" xlink:type="simple">RP</abbrev> densely branched with 6–8 branches, most of which bears a marginal fork. <abbrev xmlns:xlink="http://www.w3.org/1999/xlink" xlink:title="cubitus anterior" id="ABBRID0ECVAE" xlink:type="simple">CuA</abbrev> branched on distal half, with 9–10 branches, most of which bears a marginal fork; <abbrev xmlns:xlink="http://www.w3.org/1999/xlink" xlink:title="cubitus posterior" id="ABBRID0EGVAE" xlink:type="simple">CuP</abbrev> distally zig-zagged, with 6–8 branches, most of which are simple. A1 simple, proximally approximating <abbrev xmlns:xlink="http://www.w3.org/1999/xlink" xlink:title="cubitus posterior" id="ABBRID0EKVAE" xlink:type="simple">CuP</abbrev> stem; A2 and A3 simple. Hind wing: Slightly narrower than forewing, proximal part of wing distinctly narrowed, and wing apex acutely pointed and slightly bended posteriad. Three presectorial cross veins present. <abbrev xmlns:xlink="http://www.w3.org/1999/xlink" xlink:title="radius posterior" id="ABBRID0EOVAE" xlink:type="simple">RP</abbrev> densely branched, most of which bears a marginal fork. MP1 pectinately branched into 5–6 branches; MP2 with 10 branches, most of them are simple. <abbrev xmlns:xlink="http://www.w3.org/1999/xlink" xlink:title="cubitus anterior" id="ABBRID0ESVAE" xlink:type="simple">CuA</abbrev> short, with 5–6 simple branches; <abbrev xmlns:xlink="http://www.w3.org/1999/xlink" xlink:title="cubitus posterior" id="ABBRID0EWVAE" xlink:type="simple">CuP</abbrev> and A1 possibly fused into <abbrev xmlns:xlink="http://www.w3.org/1999/xlink" xlink:title="cubitus posterior" id="ABBRID0E1VAE" xlink:type="simple">CuP</abbrev>+?A1, short and simple. A2 present. Tarsomeres II–IV semilunar, and gradually shortened, tarsomere V ovoid; arolium present. Abdominal segment VI of female with a pair of long digitiform sternal projections.</p></tp:treatment-sec><tp:treatment-sec sec-type="description" id="SECID0E5VAE"><title>Description.</title><p>
              <bold><italic>Female.</italic></bold> <italic>Body</italic> length 9.83 mm; head 0.60 mm long and 1.32 mm wide; antenna length 6.60 mm; forewing 10.20 mm long and 3.13 mm wide; hind wing 9.51 mm long and 2.34 mm wide; prothorax 0.58 mm long and 0.62 mm wide; mesothorax 1.27 mm long and 1.59 mm wide; metathorax 0.67 mm long and 1.27 mm wide; abdomen length 6.71 mm.</p><p>External morphology similar to male. But a simple hind wing A2 present (Fig. <xref ref-type="fig" rid="F5">5B</xref>).</p><fig id="F5" position="float" orientation="portrait"><label>Figure 5.</label><caption><p>
                  <italic><tp:taxon-name><tp:taxon-name-part taxon-name-part-type="genus" reg="Electrobabinskaia">Electrobabinskaia</tp:taxon-name-part> <tp:taxon-name-part taxon-name-part-type="species" reg="burmana">burmana</tp:taxon-name-part></tp:taxon-name></italic> Lu, Zhang &amp; Liu, 2017, female. <bold>A</bold> Habitus photograph, dorsal view <bold>B</bold> Photograph of right wing base <bold>C</bold> Photograph of tarsus <bold>D</bold> Photograph of female genitalia, ventral view <bold>E</bold> Line drawing of female genitalia, dorsal view <bold>F</bold> Photograph of female genitalia, dorsal view. Abbreviations: T: tergum; S: sternum; c: callus cercus; e: ectoproct; gp: gonapophysis; gx: gonocoxite; sa: subanale. Scale bars: 0.5 mm (<bold>C</bold>); 1.0 mm (<bold>A–B, D–F</bold>).</p></caption><graphic xmlns:xlink="http://www.w3.org/1999/xlink" xlink:href="zookeys-748-031-g005.jpg" position="float" orientation="portrait" xlink:type="simple" id="oo_194853.jpg"/></fig><p>
              <italic>Abdominal</italic> segment VI with specialised sternum VI. Sternum VI subquadrate, posteriorly concaved, laterally with a pair of long digitiform projections, which are slightly longer than major part of sternum VI, slightly sinuated, bearing long setae.</p><p>
              <italic>Female genitalia</italic> (Figs <xref ref-type="fig" rid="F5">5D–F</xref>, <xref ref-type="fig" rid="F6">6B</xref>): Tergum VIII subquadrate; gonocoxite VIII paired, present as narrow ridges; putative gonapophysis VIII present, nearly semicircular. Tergum IX in dorsal view arcuate, distinctly enlarged ventrally; a pair of gonocoxite IX present, broadly valvate. Ectoprocts paired, in dorsal view subtriangular, with large callus cerci; a digitiform sclerite present ventral ectoprocts, putatively subanale.</p><fig id="F6" position="float" orientation="portrait"><label>Figure 6.</label><caption><p>
                  <italic><tp:taxon-name><tp:taxon-name-part taxon-name-part-type="genus" reg="Electrobabinskaia">Electrobabinskaia</tp:taxon-name-part> <tp:taxon-name-part taxon-name-part-type="species" reg="burmana">burmana</tp:taxon-name-part></tp:taxon-name></italic> Lu, Zhang &amp; Liu, 2017, female. <bold>A</bold> Habitus photograph, dorsal view <bold>B</bold> Photograph of abdomen, ventral view. Abbreviations: S: sternum; gx: gonocoxite. Scale bars: 1.0 mm.</p></caption><graphic xmlns:xlink="http://www.w3.org/1999/xlink" xlink:href="zookeys-748-031-g006.jpg" position="float" orientation="portrait" xlink:type="simple" id="oo_194854.jpg"/></fig><fig id="F7" position="float" orientation="portrait"><label>Figure 7.</label><caption><p>Female genitalia of babinskaiid species from the Burmese amber. <bold>A</bold> Female genitalia of <italic><tp:taxon-name><tp:taxon-name-part taxon-name-part-type="genus" reg="Pseudobabinskaia">Pseudobabinskaia</tp:taxon-name-part> <tp:taxon-name-part taxon-name-part-type="species" reg="martinsnetoi">martinsnetoi</tp:taxon-name-part></tp:taxon-name></italic> (Lu, Zhang &amp; Liu) <bold>B</bold> Female genitalia of <italic><tp:taxon-name><tp:taxon-name-part taxon-name-part-type="genus" reg="Electrobabinskaia">Electrobabinskaia</tp:taxon-name-part> <tp:taxon-name-part taxon-name-part-type="species" reg="burmana">burmana</tp:taxon-name-part></tp:taxon-name></italic> Lu, Zhang &amp; Liu <bold>C</bold> Female genitalia of <italic><tp:taxon-name><tp:taxon-name-part taxon-name-part-type="genus" reg="Parababinskaia">Parababinskaia</tp:taxon-name-part> <tp:taxon-name-part taxon-name-part-type="species" reg="makarkini">makarkini</tp:taxon-name-part></tp:taxon-name></italic> sp. n. Abbreviations: T: tergum; S: sternum; c: callus cercus; e: ectoproct; gp: gonapophysis; gx: gonocoxite; sa: subanale. Scale bars: 1.0 mm.</p></caption><graphic xmlns:xlink="http://www.w3.org/1999/xlink" xlink:href="zookeys-748-031-g007.jpg" position="float" orientation="portrait" xlink:type="simple" id="oo_194855.jpg"/></fig></tp:treatment-sec><tp:treatment-sec sec-type="material" id="SECID0EZ1AE"><title>Additional material.</title><p>NIGP197966: Amber piece preserving a complete female of <italic><tp:taxon-name><tp:taxon-name-part taxon-name-part-type="genus" reg="Electrobabinskaia">E.</tp:taxon-name-part> <tp:taxon-name-part taxon-name-part-type="species" reg="burmana">burmana</tp:taxon-name-part></tp:taxon-name></italic> and a midge; it is polished in the form of a flattened elliptical cabochon, clear and transparent, with length × width 18.85 × 21.44 mm, height 7.76 mm. NIGP197967: Amber piece preserving a complete female of <italic><tp:taxon-name><tp:taxon-name-part taxon-name-part-type="genus" reg="Electrobabinskaia">E.</tp:taxon-name-part> <tp:taxon-name-part taxon-name-part-type="species" reg="burmana">burmana</tp:taxon-name-part></tp:taxon-name></italic>; it is polished in the form of a flattened rectangular cabochon, clear and transparent, with length × width 18.94 × 14.34 mm, height 3.31 mm.</p></tp:treatment-sec><tp:treatment-sec sec-type="remarks" id="SECID0EV2AE"><title>Remarks.</title><p>Association between male and female of <italic><tp:taxon-name><tp:taxon-name-part taxon-name-part-type="genus" reg="Electrobabinskaia">E.</tp:taxon-name-part> <tp:taxon-name-part taxon-name-part-type="species" reg="burmana">burmana</tp:taxon-name-part></tp:taxon-name></italic> is based on the similar body length (approximately 10 mm), the nearly identical wing venations, and the similar tarsi with semilune tarsomeres II-IV.</p><!--PageBreak--></tp:treatment-sec></tp:taxon-treatment>
